# Supplementary material for: ﻿Two new species of Colletotrichum (Glomerellaceae, Glomerellales) causing walnut anthracnose in Beijing
Source: MycoKeys. 2023 Sep 7;99:131–52. doi: 10.3897/mycokeys.99.106812 (PMC10502704; doi:10.3897/mycokeys.99.106812)
Supplement: XML Treatment for Colletotrichum peakense [file mycokeys.99.106812-treatment2.xml]

<!DOCTYPE tp:taxon-treatment
  PUBLIC "-//TaxonX//DTD Taxonomic Treatment Publishing DTD v0 20100105//EN" "tax-treatment-NSO.dtd">
<tp:taxon-treatment xmlns:tp="http://www.plazi.org/taxpub"><tp:treatment-meta><kwd-group><label>Taxon classification</label><kwd>
                <named-content content-type="kingdom">Fungi</named-content>
              </kwd><kwd>
                <named-content content-type="order">Glomerellales</named-content>
              </kwd><kwd>
                <named-content content-type="family">Glomerellaceae</named-content>
              </kwd></kwd-group><mixed-citation publication-type="journal"><person-group><name><surname>Zhang</surname><given-names>Lin</given-names></name><name><surname>Yin</surname><given-names>Yue-Qi</given-names></name><name><surname>Zhao</surname><given-names>Li-Li</given-names></name><name><surname>Xie</surname><given-names>Yu-Qing</given-names></name><name><surname>Han</surname><given-names>Jing</given-names></name><name><surname>Zhang</surname><given-names>Ying</given-names></name></person-group><article-title>﻿Two new species of <italic><tp:taxon-name><tp:taxon-name-part taxon-name-part-type="genus" reg="Colletotrichum">Colletotrichum</tp:taxon-name-part></tp:taxon-name></italic> (<tp:taxon-name><tp:taxon-name-part taxon-name-part-type="family">Glomerellaceae</tp:taxon-name-part></tp:taxon-name>, <tp:taxon-name><tp:taxon-name-part taxon-name-part-type="order">Glomerellales</tp:taxon-name-part></tp:taxon-name>) causing walnut anthracnose in Beijing</article-title><source>MycoKeys</source><day>07</day><month>09</month><year>2023</year><volume>99</volume><fpage>131</fpage><lpage>152</lpage><pub-id pub-id-type="doi">10.3897/mycokeys.99.106812</pub-id></mixed-citation></tp:treatment-meta><tp:nomenclature><label>﻿</label><tp:taxon-name>
              <object-id xmlns:xlink="http://www.w3.org/1999/xlink" content-type="arpha" xlink:type="simple">207F42DE-3B29-5D29-BF9C-1A6B14E81B1C</object-id>
              <tp:taxon-name-part taxon-name-part-type="genus" reg="Colletotrichum">Colletotrichum</tp:taxon-name-part>
              <tp:taxon-name-part taxon-name-part-type="species" reg="peakense">peakense</tp:taxon-name-part>
              <object-id xmlns:xlink="http://www.w3.org/1999/xlink" content-type="mycobank" xlink:type="simple">MycoBank No: 848730</object-id>
            </tp:taxon-name><tp:taxon-authority>Y. Zhang ter. &amp; L. Zhang</tp:taxon-authority><tp:taxon-status xmlns:xlink="http://www.w3.org/1999/xlink" xlink:type="simple">sp. nov.</tp:taxon-status><xref ref-type="fig" rid="F4">Fig. 4</xref></tp:nomenclature><tp:treatment-sec sec-type="etymology" id="SECID0EVPCK"><title>Etymology.</title><p>Named after Beijing where the fungus was collected.</p></tp:treatment-sec><tp:treatment-sec sec-type="description" id="SECID0E1PCK"><title>Description.</title><p><bold><italic>Sexual morph</italic></bold> not observed. <bold><italic>Asexual morph</italic></bold> developed on MEA. <bold><italic>Conidiomata</italic></bold> acervular, yellow, bearing conidial masses. <bold><italic>Conidiophores</italic></bold> hyaline, smooth-walled, septate and branched. <bold><italic>Setae</italic></bold> medium to dark brown, smooth to finely verruculose close to the tip, the tip rounded, 1–3 aseptate, 57.2–152.9 μm long. <bold><italic>Conidiogenous cells</italic></bold> 20–35.6 × 2.8–3.9 μm (mean SD = 26.1 ± 0.9 × 3.0 ± 0.1 μm, n = 20), subcylindrical, straight to curved. <bold><italic>Conidia</italic></bold> 13.5–20.5 × 3.1–5.9 μm (mean SD = 16.4 ± 1.4 × 4.9 ± 0.5 μm, L/W radio = 3.3, n = 100), hyaline, smooth-walled, subcylindrical, both ends round, 1–3-guttulate, contents granular. <bold><italic>Appressoria</italic></bold> 5.6–8.4 × 3.9–6.1 μm (mean SD = 6.7 ± 0.2 × 5.1 ± 0.1 μm, L/W radio = 1.3, n = 20), medium to dark brown, variable in shape, often smooth-walled, subglobose, ovate to broadly elliptical in outline.</p><fig id="F4" position="float" orientation="portrait"><object-id xmlns:xlink="http://www.w3.org/1999/xlink" content-type="doi" xlink:type="simple">10.3897/mycokeys.99.106812.figure4</object-id><object-id xmlns:xlink="http://www.w3.org/1999/xlink" content-type="arpha" xlink:type="simple">908D75E8-5514-5FC2-BB5A-C5778E053987</object-id><label>Figure 4.</label><caption><p><italic><tp:taxon-name><tp:taxon-name-part taxon-name-part-type="genus" reg="Colletotrichum">Colletotrichum</tp:taxon-name-part><tp:taxon-name-part taxon-name-part-type="species" reg="peakense">peakense</tp:taxon-name-part></tp:taxon-name></italic> (from ex-type CGMCC3.24308) <bold>A, B</bold> colonies and reverse after 7 days on PDA medium <bold>C, D</bold> colonies and reverse after 7 days on MEA medium <bold>E</bold> conidiomata <bold>F, G</bold> conidia <bold>H, I</bold> conidiophores <bold>J</bold> setae <bold>K–N</bold> appressoria. Scale bars: 500 μm (<bold>E</bold>); 10 μm (<bold>F–N</bold>).</p></caption><graphic xmlns:xlink="http://www.w3.org/1999/xlink" xlink:href="mycokeys-99-131-g004.jpg" position="float" orientation="portrait" xlink:type="simple" id="oo_902642.jpg"><uri content-type="original_file" xlink:type="simple">https://binary.pensoft.net/fig/902642</uri></graphic></fig><p><bold><italic>Asexual morph</italic></bold> developed on PDA. <bold><italic>Conidia</italic></bold> 14.7–22.2 × 4.1–6.3 μm (mean SD = 17.4 ± 1.6 × 5.2 ± 1.6 μm, L/W radio = 3.3, n = 50), hyaline, smooth-walled, subcylindrical, both ends round, 1–3-guttulate, contents granular.</p></tp:treatment-sec><tp:treatment-sec sec-type="description" id="SECID0EOSCK"><title>Culture characteristics.</title><p>Colonies on MEA, flat, with entire margin, hyaline, 68–78 mm diam. in 7 d. The colonies are round, aerial mycelium white or grey, floccose cottony; surface and reverse grey in the centre and white margin. Myxospores are orange. The colony diameter reached 76–80 mm on PDA. The colonies are round, aerial mycelium white or grey, floccose cottony; surface and reverse grey in the centre and white margin.</p></tp:treatment-sec><tp:treatment-sec sec-type="material" id="SECID0ETSCK"><title>Additional specimens examined.</title><p>China, Beijing, Changping District, Heishanzhai Village, from leaf of <italic><tp:taxon-name><tp:taxon-name-part taxon-name-part-type="genus" reg="Juglans">Juglans</tp:taxon-name-part><tp:taxon-name-part taxon-name-part-type="species" reg="regia">regia</tp:taxon-name-part></tp:taxon-name></italic> L., 26 Aug 2021, Y. Zhang and L. Zhang (holotype HSY826-18; ex-type living culture, CGMCC3.24308. China, Beijing, Changping District, Heishanzhai Village, from leaf of <italic><tp:taxon-name><tp:taxon-name-part taxon-name-part-type="genus" reg="Juglans">Juglans</tp:taxon-name-part><tp:taxon-name-part taxon-name-part-type="species" reg="regia">regia</tp:taxon-name-part></tp:taxon-name></italic> L., 26 Aug 2021, Y. Zhang and L. Zhang (Paratype HSY826-18): living culture, CGMCC3.24307.</p></tp:treatment-sec><tp:treatment-sec sec-type="notes" id="SECID0EPTCK"><title>Notes.</title><p>Phylogenetic analysis of a concatenated five loci dataset indicated that the clade of <italic><tp:taxon-name><tp:taxon-name-part taxon-name-part-type="genus" reg="Colletotrichum">Colletotrichum</tp:taxon-name-part><tp:taxon-name-part taxon-name-part-type="species" reg="peakense">peakense</tp:taxon-name-part></tp:taxon-name></italic> nested in the clade of <italic><tp:taxon-name><tp:taxon-name-part taxon-name-part-type="genus" reg="Colletotrichum">C.</tp:taxon-name-part><tp:taxon-name-part taxon-name-part-type="species" reg="gloeosporioides">gloeosporioides</tp:taxon-name-part></tp:taxon-name></italic> species complex and was closely related, but independent to <italic><tp:taxon-name><tp:taxon-name-part taxon-name-part-type="genus" reg="Colletotrichum">C.</tp:taxon-name-part><tp:taxon-name-part taxon-name-part-type="species" reg="citrulli">citrulli</tp:taxon-name-part></tp:taxon-name></italic>, <italic><tp:taxon-name><tp:taxon-name-part taxon-name-part-type="genus" reg="Colletotrichum">C.</tp:taxon-name-part><tp:taxon-name-part taxon-name-part-type="species" reg="dimorphum">dimorphum</tp:taxon-name-part></tp:taxon-name></italic>, <italic><tp:taxon-name><tp:taxon-name-part taxon-name-part-type="genus" reg="Colletotrichum">C.</tp:taxon-name-part><tp:taxon-name-part taxon-name-part-type="species" reg="gloeosporioides">gloeosporioides</tp:taxon-name-part></tp:taxon-name></italic> and <italic><tp:taxon-name><tp:taxon-name-part taxon-name-part-type="genus" reg="Colletotrichum">C.</tp:taxon-name-part><tp:taxon-name-part taxon-name-part-type="species" reg="nanhuaensis">nanhuaensis</tp:taxon-name-part></tp:taxon-name></italic> (<xref ref-type="bibr" rid="B4">Cannon et al. 2008</xref>; <xref ref-type="bibr" rid="B28">Guo et al. 2022</xref>; <xref ref-type="bibr" rid="B88">Yu et al. 2022</xref>). Morphologically, <italic><tp:taxon-name><tp:taxon-name-part taxon-name-part-type="genus" reg="Colletotrichum">Colletotrichum</tp:taxon-name-part><tp:taxon-name-part taxon-name-part-type="species" reg="peakense">peakense</tp:taxon-name-part></tp:taxon-name></italic> was distinguishable from <italic><tp:taxon-name><tp:taxon-name-part taxon-name-part-type="genus" reg="Colletotrichum">C.</tp:taxon-name-part><tp:taxon-name-part taxon-name-part-type="species" reg="citrulli">citrulli</tp:taxon-name-part></tp:taxon-name></italic> by having longer setae and smaller appressoria (<xref ref-type="bibr" rid="B28">Guo et al. 2022</xref>) (Table <xref ref-type="table" rid="T2">2</xref>), while from <italic><tp:taxon-name><tp:taxon-name-part taxon-name-part-type="genus" reg="Colletotrichum">C.</tp:taxon-name-part><tp:taxon-name-part taxon-name-part-type="species" reg="dimorphum">dimorphum</tp:taxon-name-part></tp:taxon-name></italic> by having longer conidia and longer setae (<xref ref-type="bibr" rid="B88">Yu et al. 2022</xref>) (Table <xref ref-type="table" rid="T2">2</xref>), from <italic><tp:taxon-name><tp:taxon-name-part taxon-name-part-type="genus" reg="Colletotrichum">C.</tp:taxon-name-part><tp:taxon-name-part taxon-name-part-type="species" reg="gloeosporioides">gloeosporioides</tp:taxon-name-part></tp:taxon-name></italic> by having longer conidia (<xref ref-type="bibr" rid="B4">Cannon et al. 2008</xref>) (Table <xref ref-type="table" rid="T2">2</xref>) and from <italic><tp:taxon-name><tp:taxon-name-part taxon-name-part-type="genus" reg="Colletotrichum">C.</tp:taxon-name-part><tp:taxon-name-part taxon-name-part-type="species" reg="nanhuaensis">nanhuaensis</tp:taxon-name-part></tp:taxon-name></italic> by having longer conidia and shorter appressoria (<xref ref-type="bibr" rid="B28">Guo et al. 2022</xref>) (Table <xref ref-type="table" rid="T2">2</xref>). The <abbrev xmlns:xlink="http://www.w3.org/1999/xlink" xlink:title="pairwise homoplasy index" id="ABBRID0E1YCK" xlink:type="simple">PHI</abbrev> test (Φw = 1.0) detected no significant recombination between related isolates or species-related species (Fig. <xref ref-type="fig" rid="F2">2B</xref>).</p></tp:treatment-sec><tp:treatment-sec><!--Section generated to contain objects referenced in tp:taxon-treatment.--><table-wrap id="T2" position="float" orientation="portrait"><label>Table 2.</label><caption><p>Morphological comparison of species in the <tp:taxon-name><tp:taxon-name-part taxon-name-part-type="genus" reg="Colletotrichum"/><tp:taxon-name-part taxon-name-part-type="species" reg="gloeosporioides">gloeosporioides</tp:taxon-name-part></tp:taxon-name> species complex.</p></caption><table id="TID0EZAFK" rules="all"><tbody><tr><th rowspan="1" colspan="1">Species</th><th rowspan="1" colspan="1">Type</th><th rowspan="1" colspan="1">Hosts</th><th rowspan="1" colspan="1">Distribution</th><th rowspan="1" colspan="1">Conidia (Mean ± SD) (μm)</th><th rowspan="1" colspan="1">Appressoria (μm)</th><th rowspan="1" colspan="1">Setae (μm)</th><th rowspan="1" colspan="1">Reference</th></tr><tr><td rowspan="1" colspan="1">
                      <italic>
                        <tp:taxon-name><tp:taxon-name-part taxon-name-part-type="genus" reg="Colletotrichum">Colletotrichum</tp:taxon-name-part><tp:taxon-name-part taxon-name-part-type="species" reg="citrulli">citrulli</tp:taxon-name-part></tp:taxon-name>
                      </italic>
                    </td><td rowspan="1" colspan="1">Holotype</td><td rowspan="1" colspan="1">
                      <italic>
                        <tp:taxon-name><tp:taxon-name-part taxon-name-part-type="genus" reg="Citrullus">Citrullus</tp:taxon-name-part><tp:taxon-name-part taxon-name-part-type="species" reg="lanatus">lanatus</tp:taxon-name-part></tp:taxon-name>
                      </italic>
                    </td><td rowspan="1" colspan="1">China</td><td rowspan="1" colspan="1">16.2 ± 0.9 × 5.6 ± 0.5</td><td rowspan="1" colspan="1">8.0–12.0 × 6.0–10.0</td><td rowspan="1" colspan="1">42.0–79.0</td><td rowspan="1" colspan="1">
                      <xref ref-type="bibr" rid="B28">Guo et al. (2022)</xref>
                    </td></tr><tr><td rowspan="1" colspan="1">
                      <italic>
                        <tp:taxon-name><tp:taxon-name-part taxon-name-part-type="genus" reg="Colletotrichum">C.</tp:taxon-name-part><tp:taxon-name-part taxon-name-part-type="species" reg="aenigma">aenigma</tp:taxon-name-part></tp:taxon-name>
                      </italic>
                    </td><td rowspan="1" colspan="1">Holotype</td><td rowspan="1" colspan="1">
                      <italic>
                        <tp:taxon-name><tp:taxon-name-part taxon-name-part-type="genus" reg="Persea">Persea</tp:taxon-name-part><tp:taxon-name-part taxon-name-part-type="species" reg="americana">americana</tp:taxon-name-part></tp:taxon-name>
                      </italic>
                    </td><td rowspan="1" colspan="1">Israel</td><td rowspan="1" colspan="1">14.5 × 6.1</td><td rowspan="1" colspan="1">6.0–10.0</td><td rowspan="1" colspan="1">Not observed</td><td rowspan="1" colspan="1">
                      <xref ref-type="bibr" rid="B85">Weir et al. (2012)</xref>
                    </td></tr><tr><td rowspan="1" colspan="1">
                      <italic>
                        <tp:taxon-name><tp:taxon-name-part taxon-name-part-type="genus" reg="Colletotrichum">C.</tp:taxon-name-part><tp:taxon-name-part taxon-name-part-type="species" reg="dimorphum">dimorphum</tp:taxon-name-part></tp:taxon-name>
                      </italic>
                    </td><td rowspan="1" colspan="1">Holotype</td><td rowspan="1" colspan="1">
                      <italic>
                        <tp:taxon-name><tp:taxon-name-part taxon-name-part-type="genus" reg="Ageratina">Ageratina</tp:taxon-name-part><tp:taxon-name-part taxon-name-part-type="species" reg="adenophora">adenophora</tp:taxon-name-part></tp:taxon-name>
                      </italic>
                    </td><td rowspan="1" colspan="1">China</td><td rowspan="1" colspan="1">14.6 ± 2 × 4.8 ± 0.7</td><td rowspan="1" colspan="1">5.7–10.6 × 5.0–9.0</td><td rowspan="1" colspan="1">Not observed</td><td rowspan="1" colspan="1">
                      <xref ref-type="bibr" rid="B88">Yu et al. (2022)</xref>
                    </td></tr><tr><td rowspan="1" colspan="1">
                      <italic>
                        <tp:taxon-name><tp:taxon-name-part taxon-name-part-type="genus" reg="Colletotrichum">C.</tp:taxon-name-part><tp:taxon-name-part taxon-name-part-type="species" reg="fructicola">fructicola</tp:taxon-name-part></tp:taxon-name>
                      </italic>
                    </td><td rowspan="1" colspan="1">Holotype</td><td rowspan="1" colspan="1">
                      <italic>
                        <tp:taxon-name><tp:taxon-name-part taxon-name-part-type="genus" reg="Coffea">Coffea</tp:taxon-name-part><tp:taxon-name-part taxon-name-part-type="species" reg="arabica">arabica</tp:taxon-name-part></tp:taxon-name>
                      </italic>
                    </td><td rowspan="1" colspan="1">Thailand</td><td rowspan="1" colspan="1">11.5 ± 1.0 × 3.6 ± 0.3</td><td rowspan="1" colspan="1">4.3–9.7 × 3.7–7.3</td><td rowspan="1" colspan="1">Not observed</td><td rowspan="1" colspan="1">
                      <xref ref-type="bibr" rid="B60">Prihastuti et al. (2009)</xref>
                    </td></tr><tr><td rowspan="1" colspan="1">
                      <italic>
                        <tp:taxon-name><tp:taxon-name-part taxon-name-part-type="genus" reg="Colletotrichum">C.</tp:taxon-name-part><tp:taxon-name-part taxon-name-part-type="species" reg="gloeosporioides">gloeosporioides</tp:taxon-name-part></tp:taxon-name>
                      </italic>
                    </td><td rowspan="1" colspan="1">epitype</td><td rowspan="1" colspan="1">
                      <italic>
                        <tp:taxon-name><tp:taxon-name-part taxon-name-part-type="genus" reg="Citrus">Citrus</tp:taxon-name-part><tp:taxon-name-part taxon-name-part-type="species" reg="sinensis">sinensis</tp:taxon-name-part></tp:taxon-name>
                      </italic>
                    </td><td rowspan="1" colspan="1">Italy</td><td rowspan="1" colspan="1">14.4 × 5.6</td><td rowspan="1" colspan="1">7.2–8.6 × 4.7–6.0</td><td rowspan="1" colspan="1">40.0–120.0</td><td rowspan="1" colspan="1">
                      <xref ref-type="bibr" rid="B4">Cannon et al. (2008)</xref>
                    </td></tr><tr><td rowspan="1" colspan="1">
                      <bold>
                        <italic>
                          <tp:taxon-name><tp:taxon-name-part taxon-name-part-type="genus" reg="Colletotrichum">C.</tp:taxon-name-part><tp:taxon-name-part taxon-name-part-type="species" reg="juglandicola">juglandicola</tp:taxon-name-part></tp:taxon-name>
                        </italic>
                      </bold>
                    </td><td rowspan="1" colspan="1">
                      <bold>Holotype</bold>
                    </td><td rowspan="1" colspan="1">
                      <bold><italic><tp:taxon-name><tp:taxon-name-part taxon-name-part-type="genus" reg="Juglans">Juglans</tp:taxon-name-part><tp:taxon-name-part taxon-name-part-type="species" reg="regia">regia</tp:taxon-name-part></tp:taxon-name></italic> L.</bold>
                    </td><td rowspan="1" colspan="1">
                      <bold>China</bold>
                    </td><td rowspan="1" colspan="1">
                      <bold>17.1 ± 1.0 × 5.2 ± 0.4</bold>
                    </td><td rowspan="1" colspan="1">
                      <bold>5–8.3 × 3.3–6.7</bold>
                    </td><td rowspan="1" colspan="1">60.0–107.2</td><td rowspan="1" colspan="1">
                      <bold>This study</bold>
                    </td></tr><tr><td rowspan="1" colspan="1">
                      <italic>
                        <tp:taxon-name><tp:taxon-name-part taxon-name-part-type="genus" reg="Colletotrichum">C.</tp:taxon-name-part><tp:taxon-name-part taxon-name-part-type="species" reg="kahawae">kahawae</tp:taxon-name-part></tp:taxon-name>
                      </italic>
                    </td><td rowspan="1" colspan="1">Holotype</td><td rowspan="1" colspan="1">
                      <italic>
                        <tp:taxon-name><tp:taxon-name-part taxon-name-part-type="genus" reg="Coffeae">Coffeae</tp:taxon-name-part><tp:taxon-name-part taxon-name-part-type="species" reg="arabicae">arabicae</tp:taxon-name-part></tp:taxon-name>
                      </italic>
                    </td><td rowspan="1" colspan="1">Kenya</td><td rowspan="1" colspan="1">12.5–19.0 × 4.0</td><td rowspan="1" colspan="1">8.0–9.5 × 5.5–6.5</td><td rowspan="1" colspan="1">Not observed</td><td rowspan="1" colspan="1">
                      <xref ref-type="bibr" rid="B77">Waller et al. (1993)</xref>
                    </td></tr><tr><td rowspan="1" colspan="1">
                      <italic>
                        <tp:taxon-name><tp:taxon-name-part taxon-name-part-type="genus" reg="Colletotrichum">C.</tp:taxon-name-part><tp:taxon-name-part taxon-name-part-type="species" reg="mengyinense">mengyinense</tp:taxon-name-part></tp:taxon-name>
                      </italic>
                    </td><td rowspan="1" colspan="1">Holotype</td><td rowspan="1" colspan="1">
                      <italic>
                        <tp:taxon-name><tp:taxon-name-part taxon-name-part-type="genus" reg="Rosa">Rosa</tp:taxon-name-part><tp:taxon-name-part taxon-name-part-type="species" reg="chinensis">chinensis</tp:taxon-name-part></tp:taxon-name>
                      </italic>
                    </td><td rowspan="1" colspan="1">China</td><td rowspan="1" colspan="1">14.3 ± 1.1 × 5.3 ± 0.4</td><td rowspan="1" colspan="1">Not observed</td><td rowspan="1" colspan="1">Not observed</td><td rowspan="1" colspan="1">
                      <xref ref-type="bibr" rid="B52">Mu et al. (2021)</xref>
                    </td></tr><tr><td rowspan="1" colspan="1">
                      <italic>
                        <tp:taxon-name><tp:taxon-name-part taxon-name-part-type="genus" reg="Colletotrichum">C.</tp:taxon-name-part><tp:taxon-name-part taxon-name-part-type="species" reg="nanhuaensis">nanhuaensis</tp:taxon-name-part></tp:taxon-name>
                      </italic>
                    </td><td rowspan="1" colspan="1">Holotype</td><td rowspan="1" colspan="1">
                      <italic>
                        <tp:taxon-name><tp:taxon-name-part taxon-name-part-type="genus" reg="Ageratina">Ageratina</tp:taxon-name-part><tp:taxon-name-part taxon-name-part-type="species" reg="adenophora">adenophora</tp:taxon-name-part></tp:taxon-name>
                      </italic>
                    </td><td rowspan="1" colspan="1">China</td><td rowspan="1" colspan="1">14.0 ± 1.1 × 5.4 ± 0.4</td><td rowspan="1" colspan="1">8.0–14.0 × 5.0–8.0</td><td rowspan="1" colspan="1">25.0</td><td rowspan="1" colspan="1">
                      <xref ref-type="bibr" rid="B88">Yu et al. (2022)</xref>
                    </td></tr><tr><td rowspan="1" colspan="1">
                      <bold>
                        <italic>
                          <tp:taxon-name><tp:taxon-name-part taxon-name-part-type="genus" reg="Colletotrichum">C.</tp:taxon-name-part><tp:taxon-name-part taxon-name-part-type="species" reg="peakense">peakense</tp:taxon-name-part></tp:taxon-name>
                        </italic>
                      </bold>
                    </td><td rowspan="1" colspan="1">
                      <bold>Holotype</bold>
                    </td><td rowspan="1" colspan="1">
                      <bold><italic><tp:taxon-name><tp:taxon-name-part taxon-name-part-type="genus" reg="Juglans">Juglans</tp:taxon-name-part><tp:taxon-name-part taxon-name-part-type="species" reg="regia">regia</tp:taxon-name-part></tp:taxon-name></italic> L.</bold>
                    </td><td rowspan="1" colspan="1">
                      <bold>China</bold>
                    </td><td rowspan="1" colspan="1">
                      <bold>16.4 ± 1.4 × 4.9 ± 0.5</bold>
                    </td><td rowspan="1" colspan="1">
                      <bold>5.6–8.4 × 3.9–6.1</bold>
                    </td><td rowspan="1" colspan="1">57.2–152.9</td><td rowspan="1" colspan="1">
                      <bold>This study</bold>
                    </td></tr><tr><td rowspan="1" colspan="1">
                      <italic>
                        <tp:taxon-name><tp:taxon-name-part taxon-name-part-type="genus" reg="Colletotrichum">C.</tp:taxon-name-part><tp:taxon-name-part taxon-name-part-type="species" reg="siamense">siamense</tp:taxon-name-part></tp:taxon-name>
                      </italic>
                    </td><td rowspan="1" colspan="1">Holotype</td><td rowspan="1" colspan="1">
                      <italic>
                        <tp:taxon-name><tp:taxon-name-part taxon-name-part-type="genus" reg="Coffea">Coffea</tp:taxon-name-part><tp:taxon-name-part taxon-name-part-type="species" reg="arabica">arabica</tp:taxon-name-part></tp:taxon-name>
                      </italic>
                    </td><td rowspan="1" colspan="1">Thailand</td><td rowspan="1" colspan="1">10.2 ± 1.7 × 3.5 ± 0.4</td><td rowspan="1" colspan="1">4.7–8.3 × 3.5–5.0</td><td rowspan="1" colspan="1">Not observed</td><td rowspan="1" colspan="1">
                      <xref ref-type="bibr" rid="B60">Prihastuti et al. (2009)</xref>
                    </td></tr><tr><td rowspan="1" colspan="1">
                      <italic>
                        <tp:taxon-name><tp:taxon-name-part taxon-name-part-type="genus" reg="Colletotrichum">C.</tp:taxon-name-part><tp:taxon-name-part taxon-name-part-type="species" reg="viniferum">viniferum</tp:taxon-name-part></tp:taxon-name>
                      </italic>
                    </td><td rowspan="1" colspan="1">Holotype</td><td rowspan="1" colspan="1">
                      <italic>
                        <tp:taxon-name><tp:taxon-name-part taxon-name-part-type="genus" reg="Vitis">Vitis</tp:taxon-name-part><tp:taxon-name-part taxon-name-part-type="species" reg="vinifera">vinifera</tp:taxon-name-part></tp:taxon-name>
                      </italic>
                    </td><td rowspan="1" colspan="1">China</td><td rowspan="1" colspan="1">13.8 ± 1.0 × 5.4 ± 0.4</td><td rowspan="1" colspan="1">6.5–10.5 × 4.8–6.3</td><td rowspan="1" colspan="1">Not observed</td><td rowspan="1" colspan="1">Peng et al. (2013)</td></tr></tbody></table></table-wrap><fig id="F2" position="float" orientation="portrait"><object-id xmlns:xlink="http://www.w3.org/1999/xlink" content-type="doi" xlink:type="simple">10.3897/mycokeys.99.106812.figure2</object-id><object-id xmlns:xlink="http://www.w3.org/1999/xlink" content-type="arpha" xlink:type="simple">460E3D88-9075-50E7-9B3C-9E7D05054339</object-id><label>Figure 2.</label><caption><p>The result of the pairwise homoplasy index (<abbrev xmlns:xlink="http://www.w3.org/1999/xlink" xlink:title="pairwise homoplasy index" id="ABBRID0EXGBK" xlink:type="simple">PHI</abbrev>) tests of closely-related species using both LogDet transformation and splits decomposition <bold>A, B</bold> the <abbrev xmlns:xlink="http://www.w3.org/1999/xlink" xlink:title="pairwise homoplasy index" id="ABBRID0E4GBK" xlink:type="simple">PHI</abbrev> of <italic><tp:taxon-name><tp:taxon-name-part taxon-name-part-type="genus" reg="Colletotrichum">C.</tp:taxon-name-part><tp:taxon-name-part taxon-name-part-type="species" reg="juglandicola">juglandicola</tp:taxon-name-part></tp:taxon-name></italic> (<bold>A</bold>) or <italic><tp:taxon-name><tp:taxon-name-part taxon-name-part-type="genus" reg="Colletotrichum">C.</tp:taxon-name-part><tp:taxon-name-part taxon-name-part-type="species" reg="peakense">peakense</tp:taxon-name-part></tp:taxon-name></italic> (<bold>B</bold>) and their phylogenetically related isolates or species, respectively. <abbrev xmlns:xlink="http://www.w3.org/1999/xlink" xlink:title="pairwise homoplasy index" id="ABBRID0E2HBK" xlink:type="simple">PHI</abbrev> test value (Φw) &lt; 0.05 indicate significant recombination within the dataset.</p></caption><graphic xmlns:xlink="http://www.w3.org/1999/xlink" xlink:href="mycokeys-99-131-g002.jpg" position="float" orientation="portrait" xlink:type="simple" id="oo_902640.jpg"><uri content-type="original_file" xlink:type="simple">https://binary.pensoft.net/fig/902640</uri></graphic></fig></tp:treatment-sec><ref-list><ref id="B4"><mixed-citation xmlns:xlink="http://www.w3.org/1999/xlink" xlink:type="simple"><person-group><name name-style="western"><surname>Cannon</surname><given-names>PF</given-names></name><name name-style="western"><surname>Buddie</surname><given-names>AG</given-names></name><name name-style="western"><surname>Bridge</surname><given-names>PD</given-names></name></person-group> (<year>2008</year>) <article-title>The typification of <italic><tp:taxon-name><tp:taxon-name-part taxon-name-part-type="genus">Colletotrichum</tp:taxon-name-part><tp:taxon-name-part taxon-name-part-type="species">gloeosporioides</tp:taxon-name-part></tp:taxon-name></italic>.</article-title><source>Mycotaxon</source><volume>104</volume>: <fpage>189</fpage>–<lpage>204</lpage>.</mixed-citation></ref><ref id="B28"><mixed-citation xmlns:xlink="http://www.w3.org/1999/xlink" xlink:type="simple"><person-group><name name-style="western"><surname>Guo</surname><given-names>Z</given-names></name><name name-style="western"><surname>Luo</surname><given-names>CX</given-names></name><name name-style="western"><surname>Wu</surname><given-names>HJ</given-names></name><name name-style="western"><surname>Peng</surname><given-names>B</given-names></name><name name-style="western"><surname>Kang</surname><given-names>BS</given-names></name><name name-style="western"><surname>Liu</surname><given-names>LM</given-names></name><name name-style="western"><surname>Zhang</surname><given-names>M</given-names></name><name name-style="western"><surname>Gu</surname><given-names>QS</given-names></name></person-group> (<year>2022</year>) <italic><tp:taxon-name><tp:taxon-name-part taxon-name-part-type="genus">Colletotrichum</tp:taxon-name-part></tp:taxon-name></italic> species associated with anthracnose disease of watermelon (<italic><tp:taxon-name><tp:taxon-name-part taxon-name-part-type="genus">Citrullus</tp:taxon-name-part><tp:taxon-name-part taxon-name-part-type="species">lanatus</tp:taxon-name-part></tp:taxon-name></italic>) in China. Journal of <tp:taxon-name><tp:taxon-name-part taxon-name-part-type="kingdom">Fungi</tp:taxon-name-part></tp:taxon-name> 8(8): e790. <ext-link xlink:href="10.3390/jof8080790" ext-link-type="doi" xlink:type="simple">https://doi.org/10.3390/jof8080790</ext-link></mixed-citation></ref><ref id="B88"><mixed-citation xmlns:xlink="http://www.w3.org/1999/xlink" xlink:type="simple"><person-group><name name-style="western"><surname>Yu</surname><given-names>Z</given-names></name><name name-style="western"><surname>Jiang</surname><given-names>X</given-names></name><name name-style="western"><surname>Zheng</surname><given-names>H</given-names></name><name name-style="western"><surname>Zhang</surname><given-names>H</given-names></name><name name-style="western"><surname>Qiao</surname><given-names>M</given-names></name></person-group> (<year>2022</year>) Fourteen new species of foliar <italic><tp:taxon-name><tp:taxon-name-part taxon-name-part-type="genus">Colletotrichum</tp:taxon-name-part></tp:taxon-name></italic> associated with the invasive plant <italic><tp:taxon-name><tp:taxon-name-part taxon-name-part-type="genus">Ageratina</tp:taxon-name-part><tp:taxon-name-part taxon-name-part-type="species">adenophora</tp:taxon-name-part></tp:taxon-name></italic> and surrounding crops. Journal of <tp:taxon-name><tp:taxon-name-part taxon-name-part-type="kingdom">Fungi</tp:taxon-name-part></tp:taxon-name> 8(2): e185. <ext-link xlink:href="10.3390/jof8020185" ext-link-type="doi" xlink:type="simple">https://doi.org/10.3390/jof8020185</ext-link></mixed-citation></ref><ref id="B85"><mixed-citation xmlns:xlink="http://www.w3.org/1999/xlink" xlink:type="simple"><person-group><name name-style="western"><surname>Weir</surname><given-names>BS</given-names></name><name name-style="western"><surname>Johnston</surname><given-names>PR</given-names></name><name name-style="western"><surname>Damm</surname><given-names>U</given-names></name></person-group> (<year>2012</year>) <article-title>The <italic><tp:taxon-name><tp:taxon-name-part taxon-name-part-type="genus">Colletotrichum</tp:taxon-name-part><tp:taxon-name-part taxon-name-part-type="species">gloeosporioides</tp:taxon-name-part></tp:taxon-name></italic> species complex.</article-title><source>Studies in Mycology</source><volume>73</volume>: <fpage>115</fpage>–<lpage>180</lpage>. <ext-link xlink:href="10.3114/sim0011" ext-link-type="doi" xlink:type="simple">https://doi.org/10.3114/sim0011</ext-link></mixed-citation></ref><ref id="B60"><mixed-citation xmlns:xlink="http://www.w3.org/1999/xlink" xlink:type="simple"><person-group><name name-style="western"><surname>Prihastuti</surname><given-names>H</given-names></name><name name-style="western"><surname>Cai</surname><given-names>L</given-names></name><name name-style="western"><surname>Chen</surname><given-names>H</given-names></name><name name-style="western"><surname>McKenzie</surname><given-names>EHC</given-names></name><name name-style="western"><surname>Hyde</surname><given-names>KD</given-names></name></person-group> (<year>2009</year>) <article-title>Characterization of <italic><tp:taxon-name><tp:taxon-name-part taxon-name-part-type="genus">Colletotrichum</tp:taxon-name-part></tp:taxon-name></italic> species associated with coffee berries in northern Thailand.</article-title><source>Fungal Diversity</source><volume>39</volume>(<issue>1</issue>): <fpage>89</fpage>–<lpage>109</lpage>.</mixed-citation></ref><ref id="B77"><mixed-citation xmlns:xlink="http://www.w3.org/1999/xlink" xlink:type="simple"><person-group><name name-style="western"><surname>Waller</surname><given-names>JM</given-names></name><name name-style="western"><surname>Bridge</surname><given-names>PD</given-names></name><name name-style="western"><surname>Black</surname><given-names>R</given-names></name><name name-style="western"><surname>Hakiza</surname><given-names>G</given-names></name></person-group> (<year>1993</year>) <article-title>Characterization of the coffee berry disease pathogen, <italic><tp:taxon-name><tp:taxon-name-part taxon-name-part-type="genus">Colletotrichum</tp:taxon-name-part><tp:taxon-name-part taxon-name-part-type="species">kahawae</tp:taxon-name-part></tp:taxon-name></italic> sp. nov.</article-title><source>Mycological Research</source><volume>97</volume>(<issue>8</issue>): <fpage>989</fpage>–<lpage>994</lpage>. <ext-link xlink:href="10.1016/S0953-7562(09)80867-8" ext-link-type="doi" xlink:type="simple">https://doi.org/10.1016/S0953-7562(09)80867-8</ext-link></mixed-citation></ref><ref id="B52"><mixed-citation xmlns:xlink="http://www.w3.org/1999/xlink" xlink:type="simple"><person-group><name name-style="western"><surname>Mu</surname><given-names>T</given-names></name><name name-style="western"><surname>Zhang</surname><given-names>Z</given-names></name><name name-style="western"><surname>Liu</surname><given-names>R</given-names></name><name name-style="western"><surname>Liu</surname><given-names>S</given-names></name><name name-style="western"><surname>Li</surname><given-names>Z</given-names></name><name name-style="western"><surname>Zhang</surname><given-names>X</given-names></name><name name-style="western"><surname>Xia</surname><given-names>J</given-names></name></person-group> (<year>2021</year>) <article-title>Morphological and molecular phylogenetic analyses reveal three species of <italic><tp:taxon-name><tp:taxon-name-part taxon-name-part-type="genus">Colletotrichum</tp:taxon-name-part></tp:taxon-name></italic> in Shandong province, China.</article-title><source>MycoKeys</source><volume>85</volume>: <fpage>57</fpage>–<lpage>71</lpage>. <ext-link xlink:href="10.3897/mycokeys.85.75944" ext-link-type="doi" xlink:type="simple">https://doi.org/10.3897/mycokeys.85.75944</ext-link></mixed-citation></ref></ref-list></tp:taxon-treatment>
